# Supplementary material for: The V2 Protein from the Geminivirus Tomato Yellow Leaf Curl Virus Largely Associates to the Endoplasmic Reticulum and Promotes the Accumulation of the Viral C4 Protein in a Silencing Suppression-Independent Manner
Source: Viruses. 2022 Dec 15;14(12):2804. doi: 10.3390/v14122804 (PMC9784378; doi:10.3390/v14122804)
Supplement: Supplementary file 1 [file viruses-14-02804-s001.zip]

Archive with 7 entries (7 files):
- Supplementary Movie 1. GFP-Z stack 1 for Figure 1C..avi
- Supplementary Movie 2. GFP-Z stack 2 for Figure 1C..avi
- Supplementary Movie 3. V2-GFP-Z stack 1 for Figure 1C..avi
- Supplementary Movie 4. V2-GFP-Z stack 2 for Figure 1C..avi
- Supplementary Movie 5. GFP-V2-Z stack 1 for Figure 1C..avi
- Supplementary Movie 6. GFP-V2-Z stack 2 for Figure 1C..avi
- Wang et al., 2022 Supplementary Figures and Tables.pdf
